# Supplementary material for: Ept7, a quantitative trait locus that controls estrogen-induced pituitary lactotroph hyperplasia in rat, is orthologous to a locus in humans that has been associated with numerous cancer types and common diseases
Source: PLoS One. 2018 Sep 27;13(9):e0204727. doi: 10.1371/journal.pone.0204727 (PMC6160183; doi:10.1371/journal.pone.0204727)
Supplement: S2 Table — (XLSX) [file pone.0204727.s003.xlsx]

## Sheet: Sheet1
S2 Table. SNPs within Human Ept7 Orthologous Region Associated (GWAS) with Disease and Normal Physiologic Phenotypes
	DOWNLOADED FROM GWAS CATALOG - ACCESSED ON 3/14/18
	http://www.ebi.ac.uk/gwas/
	SNP	CHR_POS	DISEASE/TRAIT	PUBMEDID	FIRST AUTHOR	LINK	P-VALUE
	rs7837688	127527115	Prostate cancer	20676098	Takata R	www.ncbi.nlm.nih.gov/pubmed/20676098	1e-25
	rs9642880	127705823	Bladder cancer	24163127	Figueroa JD	www.ncbi.nlm.nih.gov/pubmed/24163127	4e-38
	rs9642880	127705823	Bladder cancer	20972438	Rothman N	www.ncbi.nlm.nih.gov/pubmed/20972438	2e-18
	rs9642880	127705823	Urinary bladder cancer	20348956	Kiemeney LA	www.ncbi.nlm.nih.gov/pubmed/20348956	7e-12
	rs9642880	127705823	Urinary bladder cancer	18794855	Kiemeney LA	www.ncbi.nlm.nih.gov/pubmed/18794855	9e-12
	rs10094872	127707639	Pancreatic cancer	27579533	Zhang M	www.ncbi.nlm.nih.gov/pubmed/27579533	3e-09
	rs6990534	127801845	Allergic disease (asthma, hay fever or eczema)	29083406	Ferreira MA	www.ncbi.nlm.nih.gov/pubmed/29083406	6e-14
	rs4410871	127802783	Allergic sensitization	23817571	Bonnelykke K	www.ncbi.nlm.nih.gov/pubmed/23817571	5e-10
	rs4410871	127802783	Multiple sclerosis	21833088	Sawcer S	www.ncbi.nlm.nih.gov/pubmed/21833088	8e-09
	rs9886651	127805637	Epithelial ovarian cancer	28346442	Phelan CM	www.ncbi.nlm.nih.gov/pubmed/28346442	2e-09
	rs10622381	127816127	Plateletcrit	27863252	Astle WJ	www.ncbi.nlm.nih.gov/pubmed/27863252	8e-09
	rs4733789	127822157	Height	25429064	He M	www.ncbi.nlm.nih.gov/pubmed/25429064	3e-10
	rs12548864	127916000	Hematocrit	27863252	Astle WJ	www.ncbi.nlm.nih.gov/pubmed/27863252	4e-10
	rs12548939	127946525	Mean corpuscular hemoglobin	27863252	Astle WJ	www.ncbi.nlm.nih.gov/pubmed/27863252	2e-25
	rs12548939	127946525	Mean corpuscular volume	27863252	Astle WJ	www.ncbi.nlm.nih.gov/pubmed/27863252	6e-21
	rs66561647	127959615	Hemoglobin concentration	27863252	Astle WJ	www.ncbi.nlm.nih.gov/pubmed/27863252	2e-14
	rs11786130	127992729	Sum eosinophil basophil counts	27863252	Astle WJ	www.ncbi.nlm.nih.gov/pubmed/27863252	1e-21
	rs11786130	127992729	Eosinophil counts	27863252	Astle WJ	www.ncbi.nlm.nih.gov/pubmed/27863252	7e-21
	rs10956403	127994961	Eosinophil percentage of white cells	27863252	Astle WJ	www.ncbi.nlm.nih.gov/pubmed/27863252	6e-16
	rs10808565	127995166	Neutrophil percentage of granulocytes	27863252	Astle WJ	www.ncbi.nlm.nih.gov/pubmed/27863252	9e-16
	rs10808565	127995166	Eosinophil percentage of granulocytes	27863252	Astle WJ	www.ncbi.nlm.nih.gov/pubmed/27863252	3e-15
	rs10087240	128000328	White blood cell count	27863252	Astle WJ	www.ncbi.nlm.nih.gov/pubmed/27863252	4e-11
	rs10087240	128000328	Lymphocyte counts	27863252	Astle WJ	www.ncbi.nlm.nih.gov/pubmed/27863252	5e-11
	rs13254990	128064205	Follicular lymphoma	25279986	Skibola CF	www.ncbi.nlm.nih.gov/pubmed/25279986	1e-08
	rs13255292	128064327	Diffuse large B cell lymphoma	25261932	Cerhan JR	www.ncbi.nlm.nih.gov/pubmed/25261932	1e-12
	rs2019960	128180025	Hodgkin's lymphoma	21037568	Enciso-Mora V	www.ncbi.nlm.nih.gov/pubmed/21037568	1e-13
	rs2019960	128180025	Hodgkin's lymphoma	24149102	Frampton M	www.ncbi.nlm.nih.gov/pubmed/24149102	6e-10
	rs2019960	128180025	Multiple sclerosis	21833088	Sawcer S	www.ncbi.nlm.nih.gov/pubmed/21833088	5e-09
	rs11780156	128182395	Breast cancer	29059683	Michailidou K	www.ncbi.nlm.nih.gov/pubmed/29059683	1e-13
	rs11780156	128182395	Breast cancer	23535729	Michailidou K	www.ncbi.nlm.nih.gov/pubmed/23535729	3e-11
	rs11780156	128182395	Breast cancer	25751625	Michailidou K	www.ncbi.nlm.nih.gov/pubmed/25751625	2e-09
	rs7017073	128192016	Breast cancer	29059683	Michailidou K	www.ncbi.nlm.nih.gov/pubmed/29059683	2e-14
	rs11299600	128192327	Selective IgA deficiency	27723758	Bronson PG	www.ncbi.nlm.nih.gov/pubmed/27723758	4e-11
	rs9792269	128252343	Celiac disease	20190752	Dubois PC	www.ncbi.nlm.nih.gov/pubmed/20190752	3e-09
	rs4733601	128257220	Diffuse large B cell lymphoma	25261932	Cerhan JR	www.ncbi.nlm.nih.gov/pubmed/25261932	4e-11
	rs975730	128303768	Celiac disease or Rheumatoid arthritis	21383967	Zhernakova A	www.ncbi.nlm.nih.gov/pubmed/21383967	2e-08
	rs1400482	128529685	Epithelial ovarian cancer	28346442	Phelan CM	www.ncbi.nlm.nih.gov/pubmed/28346442	7e-26
	rs1400482	128529685	Serous invasive ovarian cancer	28346442	Phelan CM	www.ncbi.nlm.nih.gov/pubmed/28346442	2e-24
	rs1400482	128529685	High-grade serous ovarian cancer	28346442	Phelan CM	www.ncbi.nlm.nih.gov/pubmed/28346442	7e-22
	rs1400482	128529685	Low-grade serous and serous borderline ovarian cancer	28346442	Phelan CM	www.ncbi.nlm.nih.gov/pubmed/28346442	1e-16
	rs1400482	128529685	Invasive epithelial ovarian cancer	28346442	Phelan CM	www.ncbi.nlm.nih.gov/pubmed/28346442	7e-16
	rs1400482	128529685	Serous borderline ovarian cancer	28346442	Phelan CM	www.ncbi.nlm.nih.gov/pubmed/28346442	2e-12
	rs1516971	128529854	Rheumatoid arthritis	24390342	Okada Y	www.ncbi.nlm.nih.gov/pubmed/24390342	3e-11
	rs1516971	128529854	Rheumatoid arthritis	24390342	Okada Y	www.ncbi.nlm.nih.gov/pubmed/24390342	1e-10
	rs10088218	128531703	Epithelial ovarian cancer	25581431	Kuchenbaecker KB	www.ncbi.nlm.nih.gov/pubmed/25581431	1e-20
	rs10088218	128531703	Ovarian cancer	23535730	Pharoah PD	www.ncbi.nlm.nih.gov/pubmed/23535730	1e-17
	rs10088218	128531703	Ovarian cancer	23535730	Pharoah PD	www.ncbi.nlm.nih.gov/pubmed/23535730	3e-12
	rs10088218	128531703	Ovarian cancer	20852632	Goode EL	www.ncbi.nlm.nih.gov/pubmed/20852632	3e-09
	rs6651252	128554935	Crohn's disease	21102463	Franke A	www.ncbi.nlm.nih.gov/pubmed/21102463	4e-18
	rs6651252	128554935	Crohn's disease	23128233	Jostins L	www.ncbi.nlm.nih.gov/pubmed/23128233	1e-16
	rs6651252	128554935	Crohn's disease	26192919	Liu JZ	www.ncbi.nlm.nih.gov/pubmed/26192919	4e-16
	rs6651252	128554935	Crohn's disease	28067908	de Lange KM	www.ncbi.nlm.nih.gov/pubmed/28067908	9e-11
	rs6651252	128554935	Inflammatory bowel disease	26192919	Liu JZ	www.ncbi.nlm.nih.gov/pubmed/26192919	9e-10
	rs4733613	128587032	Endometrial cancer	27135401	Cheng TH	www.ncbi.nlm.nih.gov/pubmed/27135401	3e-09
	rs4733613	128587032	Endometrial endometrioid carcinoma	27135401	Cheng TH	www.ncbi.nlm.nih.gov/pubmed/27135401	8e-09
	rs72728734	128921474	Cleft lip with or without cleft palate	28054174	Leslie EJ	www.ncbi.nlm.nih.gov/pubmed/28054174	6e-26
	rs72728734	128921474	Orofacial clefts	28054174	Leslie EJ	www.ncbi.nlm.nih.gov/pubmed/28054174	5e-20
	rs987525	128933908	Orofacial clefts	22863734	Ludwig KU	www.ncbi.nlm.nih.gov/pubmed/22863734	5e-35
	rs987525	128933908	Orofacial clefts	22863734	Ludwig KU	www.ncbi.nlm.nih.gov/pubmed/22863734	1e-26
	rs987525	128933908	Orofacial clefts	19270707	Birnbaum S	www.ncbi.nlm.nih.gov/pubmed/19270707	3e-24
	rs987525	128933908	Cleft lip	20436469	Beaty TH	www.ncbi.nlm.nih.gov/pubmed/20436469	4e-16
	rs987525	128933908	Orofacial clefts	22863734	Ludwig KU	www.ncbi.nlm.nih.gov/pubmed/22863734	2e-11
	rs7017252	128938598	Nonsyndromic cleft lip with cleft palate	28232668	Yu Y	www.ncbi.nlm.nih.gov/pubmed/28232668	8e-16
	rs17242358	128952627	Orofacial clefts	28054174	Leslie EJ	www.ncbi.nlm.nih.gov/pubmed/28054174	6e-37
	rs55658222	128963890	Cleft lip with or without cleft palate	28054174	Leslie EJ	www.ncbi.nlm.nih.gov/pubmed/28054174	8e-44
	rs6470588; rs35252396; rs6470589	127877125;127877126	Renal cell carcinoma	24220699	Gudmundsson J	www.ncbi.nlm.nih.gov/pubmed/24220699	5e-11
	Totals: 35 Unique SNPs
